# Supplementary material for: Metagenomic analysis suggests that tomato root-knot nematode infestation disrupts rhizosphere microbial networks, consistent with reduced disease suppression
Source: Front Microbiol. 2026 May 4;17:1798902. doi: 10.3389/fmicb.2026.1798902 (PMC13192367; doi:10.3389/fmicb.2026.1798902)
Supplement: Supplementary Figure S1 — Structural and compositional stability of the archaeal community in response to RKN infection. (a) Non-metric multidimensional scaling (NMDS) ordination based on Bray–Curtis dissimilarity, showing no significant separation between the archaeal communities of HRS and infected IRS rhizosphere soils (PERMANOVA, R2 = 0.087, p = 0.161). Statistical significance was assessed by PERMANOVA (9,999 permutations, Bray–Curtis), with R2 and p value indicated. (b) Boxplot comparing the Chao1 richness index of archaeal communities between HRS and IRS groups. No significant difference was observed (two-tailed Wilcoxon rank-sum test, p = 0.166). (c) Boxplot comparing the Shannon diversity index of archaeal communities between HRS and IRS groups. No significant difference was observed (two-tailed Wilcoxon rank-sum test, p = 0.436). (d) Bar chart showing the relative abundance of dominant archaeal phyla in HRS and IRS samples. No phylum exhibited a significant difference in abundance between the two groups. (e) Bar chart showing the relative abundance of the top archaeal genera in HRS and IRS samples. Several genera, including Methanolobus, Methanocella, and Thermococcus, showed significant differences in relative abundance (two-tailed Wilcoxon rank-sum test, p values as indicated). Despite these genus-level shifts, the overall community structure remained stable. HRS, healthy rhizosphere soil; IRS, infected rhizosphere soil; NMDS, non-metric multidimensional scaling; PERMANOVA, permutational multivariate analysis of variance. [file Data_Sheet_1.ZIP]

Archive with 3 entries (2 files):
- Supplementary files/
- Supplementary files/Supplementary Figure S1.tif
- Supplementary files/Supplementary Tables.xlsx
