# Supplementary material for: Metagenomic analysis suggests that tomato root-knot nematode infestation disrupts rhizosphere microbial networks, consistent with reduced disease suppression
Source: Front Microbiol. 2026 May 4;17:1798902. doi: 10.3389/fmicb.2026.1798902 (PMC13192367; doi:10.3389/fmicb.2026.1798902)
Supplement: Supplementary Figure S1 — Structural and compositional stability of the archaeal community in response to RKN infection. (a) Non-metric multidimensional scaling (NMDS) ordination based on Bray–Curtis dissimilarity, showing no significant separation between the archaeal communities of HRS and infected IRS rhizosphere soils (PERMANOVA, R2 = 0.087, p = 0.161). Statistical significance was assessed by PERMANOVA (9,999 permutations, Bray–Curtis), with R2 and p value indicated. (b) Boxplot comparing the Chao1 richness index of archaeal communities between HRS and IRS groups. No significant difference was observed (two-tailed Wilcoxon rank-sum test, p = 0.166). (c) Boxplot comparing the Shannon diversity index of archaeal communities between HRS and IRS groups. No significant difference was observed (two-tailed Wilcoxon rank-sum test, p = 0.436). (d) Bar chart showing the relative abundance of dominant archaeal phyla in HRS and IRS samples. No phylum exhibited a significant difference in abundance between the two groups. (e) Bar chart showing the relative abundance of the top archaeal genera in HRS and IRS samples. Several genera, including Methanolobus, Methanocella, and Thermococcus, showed significant differences in relative abundance (two-tailed Wilcoxon rank-sum test, p values as indicated). Despite these genus-level shifts, the overall community structure remained stable. HRS, healthy rhizosphere soil; IRS, infected rhizosphere soil; NMDS, non-metric multidimensional scaling; PERMANOVA, permutational multivariate analysis of variance. [file Data_Sheet_1.ZIP › Supplementary files/Supplementary Tables.xlsx]

## Sheet: Table S1
Table S1. Number of reads remaining and after QC processes
SampleID	Clean data base(bp)	Number of Reads	GC(%)	Q20(%)	Q30(%)
HRS1	6058688933	40419190	59.86	99.87	98.8
HRS2	6856891334	45739128	60.3	99.85	98.68
HRS3	6087930389	40606294	61.21	99.84	98.57
HRS4	6050449541	40351820	59.63	99.83	98.42
HRS5	6634041071	44267160	60.28	99.87	98.85
HRS6	6829891479	45583888	59.53	99.87	98.79
HRS7	6003467609	40052644	60.8	99.83	98.45
HRS8	6014326414	40154480	61.1	99.85	98.65
HRS9	7412302129	49678908	58.35	99.89	99.02
HRS10	6203279595	41415178	60.32	99.83	98.49
IRS1	6501949458	43303346	60.42	99.79	98.1
IRS2	6312125315	42179190	60.19	99.86	98.74
IRS3	6059847494	40343630	59.79	99.8	98.14
IRS4	7080179230	47239010	58.63	99.87	98.8
IRS5	6184630233	41215270	61.89	99.83	98.55
IRS6	6213480841	41481370	59.28	99.86	98.67
IRS7	6178566611	41118442	60.95	99.78	98
IRS8	6256415817	41722292	61.18	99.84	98.56
IRS9	6028112531	40192618	61.66	99.85	98.63
IRS10	6006922625	40093016	60.37	99.87	98.85
Notes: Q20 and Q30 represent the percentage of the number of bases with sequencing error rate less than 0.01 (mass value greater than 20) and 0.001 (mass value greater than 30) in Clean reads; GC (%) indicates the percentage of GC base content in Clean Reads.

## Sheet: Table S2
Table S2. The statistical results of sample metagenomic assembly.
Sample	Contig Num.	Total Len.(bp)	Largest Len.(bp)	N50(bp)	GC(%)
HRS1	601483	347994506	139995	581	60.06
HRS2	684853	405683225	140078	599	60.65
HRS3	626753	377001252	139794	609	61.09
HRS4	609112	367903831	139890	614	58.79
HRS5	612276	326317972	80210	527	59.01
HRS6	618474	334852409	57118	533	57.75
HRS7	696824	406955707	144739	574	60.52
HRS8	698782	407302945	98670	574	61
HRS9	939106	487488474	167371	499	57.51
HRS10	706287	343569470	25417	472	59.9
IRS1	483024	268217037	162625	552	59.86
IRS2	488876	273635792	196903	550	59.16
IRS3	452158	255319986	93723	566	58.63
IRS4	636517	352802296	248512	549	56.52
IRS5	516851	280300423	63383	538	62.04
IRS6	478154	245337832	57239	507	57.68
IRS7	559138	353009858	144739	655	60.76
IRS8	664991	369618119	77103	547	60.96
IRS9	596086	338134012	143132	565	62.59
IRS10	563664	301257207	140186	526	60.42

## Sheet: Table S3
Table S3. Summary of taxonomic annotations across samples and taxonomic groups.
SampleID	Kingdom	Phylum	Class	Order	Family	Genus	Species
HRS1	5	181	148	291	640	2552	13765
HRS2	6	186	148	290	648	2602	14635
HRS3	7	180	150	290	652	2560	14158
HRS4	7	184	154	304	664	2628	14435
HRS5	5	181	143	289	646	2465	12725
HRS6	6	184	143	288	640	2506	13193
HRS7	5	186	147	287	640	2580	14856
HRS8	4	186	150	292	642	2591	14763
HRS9	6	186	151	301	677	2757	16161
HRS10	5	181	139	280	628	2459	13571
IRS1	4	173	138	277	629	2360	12269
IRS2	6	174	135	269	613	2352	12422
IRS3	6	172	143	291	656	2367	12605
IRS4	6	178	145	292	660	2483	13801
IRS5	4	174	141	285	632	2390	12492
IRS6	5	177	148	286	632	2371	12396
IRS7	5	185	146	294	644	2473	13474
IRS8	4	180	143	282	630	2455	13739
IRS9	6	183	146	286	638	2513	13644
IRS10	4	184	143	284	647	2435	13360
Total	7	197	173	352	829	3690	25831

## Sheet: Table S4
Table S4. Summary of taxonomic annotations and inter-group comparative analysis of archaeal phyla across IRS and HRS samples.
Phylum	IRS mean	HRS mean	Mean difference	Fold change	p value	p adj	Significant	Higher group	Effect size
Nitrososphaerota	87.1319	82.5906	4.5413	1.055	0.075662	0.181589	No	IRS (ns)	67.0922
Unclassified	3.6269	3.6761	-0.0492	0.9866	0.003611	0.021666	Yes	HRS	-0.2063
Methanobacteriota	3.4004	6.1189	-2.7185	0.5557	0.005795	0.02318	Yes	HRS	-47.4171
Candidatus Thermoplasmatota	2.6034	3.654	-1.0506	0.7125	0.161972	0.268925	No	HRS (ns)	-36.418
Thermoproteota	1.4935	1.1322	0.3613	1.3191	0.005434	0.02318	Yes	IRS	64.9079
Candidatus Bathyarchaeota	0.4979	0.8404	-0.3425	0.5925	0.017257	0.0591669	No	HRS (ns)	-13.2202
Candidatus Woesearchaeota	0.48	0.7137	-0.2337	0.6725	1	1	No	HRS (ns)	-55.4023
Candidatus Thorarchaeota	0.1695	0.3703	-0.2008	0.4578	0.469315	0.563178	No	HRS (ns)	-21.426
Candidatus Altiarchaeota	0.1321	0.2068	-0.0746	0.639	0.002202	0.021666	Yes	HRS	-1.2035
Candidatus Micrarchaeota	0.1116	0.1113	0.0003	1.0025	0.121225	0.24245	No	IRS (ns)	0.0199
Candidatus Aenigmarchaeota	0.0917	0.1642	-0.0725	0.5586	0.161972	0.268925	No	HRS (ns)	-3.4786
Candidatus Korarchaeota	0.0707	0.1497	-0.079	0.4722	1	1	No	HRS (ns)	-1.6748
Candidatus Heimdallarchaeota	0.04	0.0717	-0.0318	0.5572	0.906742	0.989173	No	HRS (ns)	-2.8267
Candidatus Diapherotrites	0.0286	0.0448	-0.0162	0.6386	0.168078	0.268925	No	HRS (ns)	-5.8632
Candidatus Verstraetearchaeota	0.0219	0.033	-0.0111	0.6645	0.831091	0.949818	No	HRS (ns)	-0.6066
Nanobdellota	0.019	0.0291	-0.0101	0.6532	0.002827	0.021666	Yes	HRS	-0.0648
Promethearchaeota	0.0184	0.0309	-0.0125	0.5954	0.273036	0.385463	No	HRS (ns)	-0.0044
Candidatus Marsarchaeota	0.0179	0.0253	-0.0074	0.7074	0.384673	0.512897	No	HRS (ns)	-0.3963
Candidatus Parvarchaeota	0.0133	0.0093	0.0041	1.439	0.088973	0.194123	No	IRS (ns)	0.0087
Candidatus Nanohaloarchaeota	0.0098	0.0057	0.0041	1.7141	0.001315	0.021666	Yes	IRS	0.0023
Candidatus Geothermarchaeota	0.0096	0.004	0.0055	2.375	0.272856	0.385463	No	IRS (ns)	0.3025
Candidatus Hydrothermarchaeota	0.0089	0.0134	-0.0045	0.6626	0.064022	0.170725	No	HRS (ns)	-0.011
Candidatus Huberarchaea	0.003	0.003	0	0.9864	0.021134	0.063402	No	HRS (ns)	0
Candidatus Odinarchaeota	0	0.0017	-0.0017	0	0.427355	0.539817	No	HRS (ns)	-0.0008

## Sheet: Table S5
Table S5. Summary of taxonomic annotations and inter-group comparative analysis of bacterial phyla across IRS and HRS samples.
Phylum	IRS mean	HRS mean	Mean difference	Fold change	p value	p adj	Significant	Higher group	Effect size
Pseudomonadota	49.9827	47.6043	2.3784	1.05	0.00044	0.03388	Yes	IRS	3414.98
Acidobacteriota	13.0179	13.0511	-0.0331	0.9975	0.791337	0.870471	No	HRS (ns)	-0.0089
Unclassified	7.6429	8.6925	-1.0497	0.8792	0.002202	0.113036	No	HRS (ns)	-0.4734
Bacteroidota	7.3058	8.1064	-0.8006	0.9012	0.064022	0.234747	No	HRS (ns)	-327.275
Actinomycetota	5.0151	1.7999	3.2152	2.7863	0.10411	0.308326	No	IRS (ns)	3184.75
Gemmatimonadota	4.1524	6.1609	-2.0085	0.674	1	1	No	HRS (ns)	-52.4501
Chloroflexota	2.9402	2.8749	0.0653	1.0227	0.427355	0.620874	No	IRS (ns)	0.0232
Verrucomicrobiota	2.3361	1.8365	0.4995	1.272	0.344704	0.541678	No	IRS (ns)	1650.42
Planctomycetota	1.9641	3.411	-1.4468	0.5758	0.007285	0.16027	No	HRS (ns)	-27.9638
Candidatus Rokubacteria	1.2386	0.9758	0.2627	1.2693	0.011024	0.174482	No	IRS (ns)	356.978
Nitrospirota	1.0339	1.2538	-0.2199	0.8246	0.037635	0.206992	No	HRS (ns)	-17.1961
Cyanobacteriota	0.4561	0.6393	-0.1833	0.7133	0.381069	0.586938	No	HRS (ns)	-836.094
Bacillota	0.4237	0.4272	-0.0035	0.9919	0.427355	0.620874	No	HRS (ns)	-0.0622
Ignavibacteriota	0.4033	0.4805	-0.0772	0.8394	0.088973	0.291529	No	HRS (ns)	-24.2953
Candidatus Omnitrophica	0.1726	0.098	0.0745	1.7606	0.241322	0.453363	No	IRS (ns)	11.1378
Candidatus Parcubacteria	0.1566	0.1459	0.0107	1.0732	0.088973	0.291529	No	IRS (ns)	2.4887
Chlamydiota	0.0956	0.2337	-0.1381	0.4091	0.140465	0.348897	No	HRS (ns)	-123.568
Armatimonadota	0.0886	0.0808	0.0078	1.0967	0.140465	0.348897	No	IRS (ns)	5.859
Candidatus Eisenbacteria	0.0819	0.1506	-0.0687	0.5441	0.427355	0.620874	No	HRS (ns)	-1.9773
candidate division NC10	0.0703	0.0688	0.0015	1.0221	0.241322	0.453363	No	IRS (ns)	1.6846
Candidatus Latescibacteria	0.0683	0.089	-0.0207	0.7677	0.088973	0.291529	No	HRS (ns)	-16.5134
Candidatus Levybacteria	0.0674	0.1138	-0.0464	0.5921	0.472676	0.644178	No	HRS (ns)	-69.051
candidate division Zixibacteria	0.0659	0.0603	0.0056	1.093	0.241322	0.453363	No	IRS (ns)	7.0203
Candidatus Tectomicrobia	0.0635	0.0706	-0.0071	0.8996	0.017257	0.192247	No	HRS (ns)	-3.8724
Chlorobiota	0.0544	0.0749	-0.0205	0.7266	0.075662	0.270976	No	HRS (ns)	-19.5461
Deinococcota Thermus	0.0507	0.0637	-0.013	0.7963	0.520523	0.662484	No	HRS (ns)	-2.7029
Candidatus Woesebacteria	0.0503	0.0695	-0.0192	0.7237	0.733344	0.830841	No	HRS (ns)	-83.4758
Calditrichaeota	0.0487	0.0638	-0.0151	0.7635	0.212294	0.43591	No	HRS (ns)	-8.4971
Candidatus Marinimicrobia	0.0461	0.0446	0.0015	1.0345	0.185877	0.39757	No	IRS (ns)	0.9409
Candidatus Adlerbacteria	0.0435	0.0287	0.0148	1.5142	0.472676	0.644178	No	IRS (ns)	2.0297
Spirochaetota	0.0432	0.0473	-0.0041	0.9126	0.384673	0.586938	No	HRS (ns)	-0.7128
Candidatus Taylorbacteria	0.0414	0.0565	-0.015	0.7338	0.307489	0.503759	No	HRS (ns)	-22.506
Candidatus Dadabacteria	0.0361	0.048	-0.0119	0.7519	0.623176	0.755662	No	HRS (ns)	-32.2415
Candidatus Doudnabacteria	0.036	0.042	-0.0061	0.8555	0.031209	0.192247	No	HRS (ns)	-0.3266
Candidatus Saccharibacteria	0.0348	0.071	-0.0362	0.4904	0.520523	0.662484	No	HRS (ns)	-49.6933
Candidatus Kaiserbacteria	0.0341	0.0294	0.0047	1.1603	0.005795	0.16027	No	IRS (ns)	7.9057
Elusimicrobiota	0.0341	0.0502	-0.0161	0.6788	0.140316	0.348897	No	HRS (ns)	-20.376
Candidatus Uhrbacteria	0.0298	0.0378	-0.008	0.7874	1	1	No	HRS (ns)	-39.9453
Lentisphaerota	0.0296	0.0338	-0.0042	0.8747	0.031209	0.192247	No	HRS (ns)	-2.1893
Rhodothermaeota	0.0291	0.0512	-0.0222	0.5672	0.185877	0.39757	No	HRS (ns)	-7.4145
Nitrospinae	0.0247	0.0256	-0.001	0.9619	0.140465	0.348897	No	HRS (ns)	-0.0146
Candidatus Aminicenantes	0.0216	0.0249	-0.0033	0.8671	0.791337	0.870471	No	HRS (ns)	-3.591
Balneolaeota	0.0207	0.0741	-0.0535	0.2786	0.121225	0.345716	No	HRS (ns)	-9.5037
Candidatus Pacebacteria	0.0201	0.0199	0.0002	1.0105	0.96985	0.995713	No	IRS (ns)	0.4829
Candidatus Handelsmanbacteria	0.0198	0.0219	-0.0022	0.9004	0.850107	0.902872	No	HRS (ns)	-3.7132
Candidatus Roizmanbacteria	0.0173	0.0235	-0.0062	0.7378	0.185877	0.39757	No	HRS (ns)	-1.4158
Candidatus Daviesbacteria	0.0164	0.0149	0.0015	1.1025	0.10411	0.308326	No	IRS (ns)	0.2093
Candidatus Hydrogenedentes	0.0157	0.0128	0.0029	1.2264	0.153041	0.3741	No	IRS (ns)	8.6438
Candidatus Zambryskibacteria	0.0156	0.0247	-0.0092	0.6291	0.472676	0.644178	No	HRS (ns)	-7.6932
Candidatus Nomurabacteria	0.0149	0.0269	-0.012	0.5554	0.031209	0.192247	No	HRS (ns)	-0.1555
Candidatus Gottesmanbacteria	0.0149	0.0207	-0.0058	0.7209	0.96985	0.995713	No	HRS (ns)	-8.0027
Candidatus Poribacteria	0.0147	0.0179	-0.0032	0.8196	0.10411	0.308326	No	HRS (ns)	-1.1636
Candidatus Microgenomates	0.012	0.0186	-0.0066	0.6457	0.053812	0.234747	No	HRS (ns)	-12.8085
Candidatus Andersenbacteria	0.0117	0.0216	-0.0099	0.5403	0.344704	0.541678	No	HRS (ns)	-2.9904
Candidatus Melainabacteria	0.0104	0.0173	-0.0069	0.6014	0.344704	0.541678	No	HRS (ns)	-1.5095
Candidatus Magasanikbacteria	0.0099	0.0135	-0.0036	0.7322	0.520523	0.662484	No	HRS (ns)	-0.2282
Candidatus Yanofskybacteria	0.0098	0.0107	-0.001	0.9078	0.029579	0.192247	No	HRS (ns)	-6.5302
Candidatus Abyssubacteria	0.0085	0.0103	-0.0018	0.8271	0.909722	0.95957	No	HRS (ns)	-1.2995
candidate division WWE3	0.0083	0.0184	-0.0101	0.4529	0.427355	0.620874	No	HRS (ns)	-5.8009
Candidatus Sumerlaeota	0.0082	0.015	-0.0068	0.5453	0.064022	0.234747	No	HRS (ns)	-9.0521
Candidatus Cloacimonetes	0.0074	0.0082	-0.0009	0.895	0.064022	0.234747	No	HRS (ns)	-0.3573
Candidatus Dormibacteraeota	0.0074	0.005	0.0024	1.4754	0.73373	0.830841	No	IRS (ns)	0.9242
Candidatus Moranbacteria	0.0072	0.0091	-0.0019	0.7893	0.004586	0.16027	No	HRS (ns)	-0.4964
Candidatus Woykebacteria	0.0071	0.0247	-0.0177	0.2852	0.306761	0.503759	No	HRS (ns)	-25.549
Candidatus Schekmanbacteria	0.0069	0.0084	-0.0015	0.8261	0.140465	0.348897	No	HRS (ns)	-0.9405
Thermotogota	0.0063	0.0048	0.0014	1.3003	0.850107	0.902872	No	IRS (ns)	0.1227
Candidatus Falkowbacteria	0.0061	0.0076	-0.0016	0.7971	0.064022	0.234747	No	HRS (ns)	-0.031
Candidatus Curtissbacteria	0.0061	0.0077	-0.0016	0.7898	0.273036	0.483305	No	HRS (ns)	-0.0415
Candidatus Bipolaricaulota	0.0059	0.0079	-0.002	0.7422	0.272856	0.483305	No	HRS (ns)	-2.6312
Candidatus Kryptonia	0.0059	0.012	-0.0061	0.4931	0.623176	0.755662	No	HRS (ns)	-0.2202
Candidatus Peregrinibacteria	0.0059	0.0332	-0.0272	0.1791	0.677585	0.79655	No	HRS (ns)	-30.0795
Mycoplasmatota	0.0054	0.004	0.0014	1.3616	0.241322	0.453363	No	IRS (ns)	0.2709
Aquificota	0.0054	0.008	-0.0026	0.6704	0.623176	0.755662	No	HRS (ns)	-2.2214
Candidatus Giovannonibacteria	0.0052	0.0063	-0.0011	0.8265	0.161972	0.377935	No	HRS (ns)	-0.1056
Candidatus Glassbacteria	0.0051	0.0062	-0.001	0.8309	0.161972	0.377935	No	HRS (ns)	-1.4389
Candidatus Wolfebacteria	0.0049	0.0093	-0.0044	0.526	0.064022	0.234747	No	HRS (ns)	-0.6818
Candidatus Amesbacteria	0.0047	0.0084	-0.0037	0.5638	0.850107	0.902872	No	HRS (ns)	-2.5374
Candidatus Shapirobacteria	0.0046	0.0043	0.0003	1.0808	0.273036	0.483305	No	IRS (ns)	0.1638
Thermodesulfobacteriota	0.0043	0.0046	-0.0003	0.9376	0.241401	0.453363	No	HRS (ns)	-2.0056
Candidatus Fermentibacteria	0.0042	0.0045	-0.0002	0.9439	0.96985	0.995713	No	HRS (ns)	-0.4973
Candidatus Buchananbacteria	0.0041	0.0056	-0.0014	0.7397	0.10411	0.308326	No	HRS (ns)	-0.1466
Candidatus Lloydbacteria	0.0033	0.0034	0	0.9891	0.01133	0.174482	No	HRS (ns)	-0.0011
candidate division WOR 3	0.0033	0.0043	-0.001	0.7584	0.791337	0.870471	No	HRS (ns)	-0.0079
Candidatus Ryanbacteria	0.0032	0.003	0.0002	1.0594	0.161972	0.377935	No	IRS (ns)	0.0439
Candidatus Lindowbacteria	0.0031	0.0029	0.0002	1.0745	0.031209	0.192247	No	IRS (ns)	0.2525
Synergistota	0.0029	0.0043	-0.0014	0.6645	0.623176	0.755662	No	HRS (ns)	-0.0531
Candidatus Coatesbacteria	0.0028	0.0041	-0.0013	0.6775	0.307489	0.503759	No	HRS (ns)	-0.0083
Candidatus Sungbacteria	0.0027	0.0028	-0.0002	0.9308	0.677585	0.79655	No	HRS (ns)	-0.0004
Candidatus Kapabacteria	0.0026	0.0078	-0.0052	0.3334	0.025748	0.192247	No	HRS (ns)	-0.7135
Candidatus Nealsonbacteria	0.0025	0.0036	-0.0011	0.6957	0.273036	0.483305	No	HRS (ns)	-0.7973
Candidatus Harrisonbacteria	0.0024	0.0027	-0.0004	0.8693	0.017257	0.192247	No	HRS (ns)	-0.0119
Candidatus Collierbacteria	0.0024	0.006	-0.0036	0.399	0.064022	0.234747	No	HRS (ns)	-0.1543
Candidatus Kerfeldbacteria	0.0024	0.0036	-0.0011	0.6772	0.472676	0.644178	No	HRS (ns)	-1.9501
Candidatus Blackallbacteria	0.0022	0.003	-0.0008	0.7297	0.520523	0.662484	No	HRS (ns)	-0.3503
Candidatus Staskawiczbacteria	0.0021	0.0035	-0.0014	0.5918	0.064022	0.234747	No	HRS (ns)	-0.2092
candidate division CPR1	0.002	0.0015	0.0005	1.3619	0.273036	0.483305	No	IRS (ns)	0.0244
Atribacterota	0.002	0.0028	-0.0008	0.7211	0.73373	0.830841	No	HRS (ns)	-0.4087
Fibrobacterota	0.002	0.0023	-0.0003	0.8802	0.73373	0.830841	No	HRS (ns)	-0.1266
Candidatus Fischerbacteria	0.0019	0.0023	-0.0004	0.8431	0.036919	0.206992	No	HRS (ns)	-1.3701
Candidatus Berkelbacteria	0.0019	0.0025	-0.0007	0.7364	0.053903	0.234747	No	HRS (ns)	-0.0721
Candidatus Fraserbacteria	0.0019	0.0019	0	0.9763	0.053903	0.234747	No	HRS (ns)	-0.0429
Candidatus Komeilibacteria	0.0019	0.003	-0.0011	0.64	0.088973	0.291529	No	HRS (ns)	-0.4732
Candidatus Eremiobacteraeota	0.0018	0.0019	-0.0001	0.9607	0.140465	0.348897	No	HRS (ns)	-0.0027
Candidatus Liptonbacteria	0.0018	0.0018	0	1.0024	0.185877	0.39757	No	HRS (ns)	0.0004
Candidatus Edwardsbacteria	0.0018	0.0017	0.0001	1.0566	0.520523	0.662484	No	IRS (ns)	0.0497
Candidatus Beckwithbacteria	0.0017	0.0028	-0.0011	0.6061	0.140465	0.348897	No	HRS (ns)	-0.4105
Deferribacterota	0.0017	0.002	-0.0003	0.8683	0.427355	0.620874	No	HRS (ns)	-0.1151
Candidatus Margulisbacteria	0.0017	0.0022	-0.0005	0.7642	0.472676	0.644178	No	HRS (ns)	-0.0212
Candidatus Jorgensenbacteria	0.0016	0.0018	-0.0002	0.8977	0.031209	0.192247	No	HRS (ns)	-0.0012
Candidatus Blackburnbacteria	0.0016	0.0022	-0.0006	0.7369	0.38494	0.586938	No	HRS (ns)	-1.3586
Candidatus Azambacteria	0.0015	0.0024	-0.0009	0.6256	0.185877	0.39757	No	HRS (ns)	-0.0219
Candidatus Yonathbacteria	0.0015	0.0022	-0.0007	0.6929	0.96985	0.995713	No	HRS (ns)	-1.7158
Candidatus Campbellbacteria	0.0015	0.0023	-0.0008	0.6587	1	1	No	HRS (ns)	-17.4905
Candidatus Aerophobetes	0.0014	0.0023	-0.001	0.5907	0.025748	0.192247	No	HRS (ns)	-0.0595
Kiritimatiellaeota	0.0014	0.0027	-0.0013	0.5141	0.307489	0.503759	No	HRS (ns)	-0.0182
Candidatus Vogelbacteria	0.0014	0.0025	-0.001	0.5843	0.472676	0.644178	No	HRS (ns)	-0.9775
Fusobacteriota	0.0014	0.0033	-0.0019	0.4278	0.595314	0.745352	No	HRS (ns)	-7.0593
Candidatus Aureabacteria	0.0013	0.0015	-0.0002	0.8903	0.014019	0.192247	No	HRS (ns)	-0.0011
Candidatus Portnoybacteria	0.0013	0.0018	-0.0005	0.7164	0.791337	0.870471	No	HRS (ns)	-0.0007
Candidatus Terrybacteria	0.0012	0.0014	-0.0002	0.8419	0.045155	0.224318	No	HRS (ns)	-0.0111
Abditibacteriota	0.0012	0.0025	-0.0012	0.499	0.140465	0.348897	No	HRS (ns)	-0.1755
Candidatus Raymondbacteria	0.0012	0.002	-0.0008	0.6015	0.212294	0.43591	No	HRS (ns)	-0.0148
Candidatus Hydrothermae	0.0012	0.0017	-0.0006	0.678	0.344704	0.541678	No	HRS (ns)	-2.8869
Candidatus Riflebacteria	0.0012	0.0014	-0.0002	0.8596	0.472676	0.644178	No	HRS (ns)	-0.2308
Candidatus Chisholmbacteria	0.0011	0.0014	-0.0002	0.8263	0.241322	0.453363	No	HRS (ns)	-0.7816
candidate division CPR3	0.001	0.0009	0.0001	1.0738	0.00044	0.03388	Yes	IRS	0.1021
Candidatus Firestonebacteria	0.001	0.001	0	1.0221	0.520523	0.662484	No	HRS (ns)	0.0271
Candidatus Wildermuthbacteria	0.001	0.0019	-0.0009	0.5251	0.850051	0.902872	No	HRS (ns)	-2.7217
Candidatus Wallbacteria	0.0009	0.001	-0.0001	0.9078	0.045155	0.224318	No	HRS (ns)	-0.0001
Candidatus Desantisbacteria	0.0009	0.0017	-0.0008	0.527	0.053903	0.234747	No	HRS (ns)	-0.0742
Candidatus Kuenenbacteria	0.0008	0.001	-0.0001	0.8519	0.57075	0.720455	No	HRS (ns)	-0.0003
Dictyoglomota	0.0007	0.0005	0.0002	1.2912	0.007285	0.16027	No	IRS (ns)	0.0085
Candidatus Cerribacteria	0.0007	0.0011	-0.0004	0.6635	0.021134	0.192247	No	HRS (ns)	-0.3528
Candidatus Colwellbacteria	0.0007	0.0012	-0.0005	0.6027	0.307489	0.503759	No	HRS (ns)	-0.0029
Candidatus Niyogibacteria	0.0007	0.0007	0	0.9997	0.520523	0.662484	No	HRS (ns)	0
Caldisericota	0.0006	0.0008	-0.0002	0.803	0.185877	0.39757	No	HRS (ns)	-0.0252
Candidatus Cryosericota	0.0006	0.0007	-0.0001	0.8883	0.307489	0.503759	No	HRS (ns)	-0.0088
Chrysiogenota	0.0006	0.0007	0	0.9544	0.520523	0.662484	No	HRS (ns)	0
Candidatus Goldbacteria	0.0005	0.0006	-0.0001	0.8243	0.009108	0.174482	No	HRS (ns)	-0.092
Coprothermobacterota	0.0005	0.0004	0.0001	1.1853	0.037635	0.206992	No	IRS (ns)	0.0499
candidate division CPR2	0.0005	0.0009	-0.0004	0.5509	0.241322	0.453363	No	HRS (ns)	-0.0007
Candidatus Abawacabacteria	0.0003	0.0011	-0.0008	0.2629	0.031209	0.192247	No	HRS (ns)	-0.0007
Candidatus Spechtbacteria	0.0003	0.0004	-0.0001	0.8137	0.121225	0.345716	No	HRS (ns)	-0.0001
Candidatus Delongbacteria	0.0003	0.0003	0	1.0069	0.307489	0.503759	No	HRS (ns)	0
Candidatus Gracilibacteria	0.0003	0.0007	-0.0005	0.389	0.677585	0.79655	No	HRS (ns)	-0.0953
Candidatus Brennerbacteria	0.0003	0.0002	0.0001	1.3015	0.73373	0.830841	No	IRS (ns)	0.0423
Candidatus Absconditabacteria	0.0003	0.0002	0.0001	1.6278	1	1	No	IRS (ns)	0.1177
Candidatus Gribaldobacteria	0.0002	0.0003	-0.0001	0.6165	0.044348	0.224318	No	HRS (ns)	-0.2884
candidate division KD3 62	0.0002	0.0006	-0.0004	0.3833	0.212294	0.43591	No	HRS (ns)	-0.2436
Candidatus Wirthbacteria	0.0002	0.0003	0	0.9748	0.850107	0.902872	No	HRS (ns)	-0.0004
Candidatus Tagabacteria	0.0001	0.0004	-0.0003	0.3432	0.031146	0.192247	No	HRS (ns)	-0.5448
Candidatus Muirbacteria	0.0001	0.0001	0.0001	1.5949	0.10411	0.308326	No	HRS (ns)	0.0433
Candidatus Jacksonbacteria	0	0.0002	-0.0002	0.168	0.025748	0.192247	No	HRS (ns)	-0.0152
Candidatus Veblenbacteria	0	0	0	1.0913	0.677585	0.79655	No	HRS (ns)	0

## Sheet: Table S6
Table S6. Summary of taxonomic annotations and inter-group comparative analysis of fungal phyla across IRS and HRS samples.
Phylum	IRS_mean	HRS_mean	Mean_difference	Fold_change	p_value	p_adj	Significant	Higher_group	Effect_size
Ascomycota	66.7077	42.4169	24.2908	1.5727	0.004586	0.020637	Yes	IRS	1.8922
Basidiomycota	11.0939	18.4564	-7.3624	0.6011	0.001706	0.015354	Yes	HRS	-1.813
Mucoromycota	8.0318	11.2468	-3.2151	0.7141	0.10411	0.133856	No	HRS (ns)	-0.4556
Chytridiomycota	7.754	12.5702	-4.8162	0.6169	0.393542	0.442735	No	HRS (ns)	-14.7566
Zoopagomycota	2.0321	3.2003	-1.1682	0.635	0.79103	0.79103	No	HRS (ns)	-0.6447
Microsporidiomycota	1.9812	1.4397	0.5415	1.3761	0.007263	0.021789	Yes	IRS	0.5255
Unclassified	1.1943	2.757	-1.5627	0.4332	0.064022	0.11524	No	HRS (ns)	-0.4515
Rozellomycota	1.0397	7.6057	-6.566	0.1367	0.029948	0.067383	No	HRS (ns)	-1.1822
Blastocladiomycota	0.1653	0.307	-0.1418	0.5383	0.10411	0.133856	No	HRS (ns)	-0.0961

## Sheet: Table S7
Table S7. Summary of taxonomic annotations and inter-group comparative analysis of viral phyla across IRS and HRS samples.
Phylum	IRS_mean	HRS_mean	Mean_difference	Fold_change	p_value	p_adj	Significant	Higher_group	Effect_size
Uroviricota	89.9412	90.1026	-0.1614	0.9982	0.650025	0.838549	No	HRS (ns)	-0.4687
Unclassified	4.4377	4.6263	-0.1886	0.9592			No test	No difference	0
Nucleocytoviricota	4.191	3.7661	0.4249	1.1128	0.165465	0.448208	No	IRS (ns)	2.7259
Preplasmiviricota	0.9915	0.763	0.2285	1.2995			No test	No difference	0
Artverviricota	0.3617	0.4171	-0.0554	0.8672			No test	No difference	0
Cressdnaviricota	0.0769	0.1749	-0.098	0.4395	0.73373	0.838549	No	HRS (ns)	-0.0291
Phixviricota	0	0.1406	-0.1406	0	0.005972	0.047776	Yes	HRS	-1.0085
Cossaviricota	0	0	0	1	0.168078	0.448208	No	HRS (ns)	0
Dividoviricota	0	0	0	1	0.273036	0.546072	No	HRS (ns)	0
Saleviricota	0	0.0094	-0.0094	0	0.73373	0.838549	No	HRS (ns)	-0.0077
Lenarviricota	0	0	0	1	0.850107	0.850107	No	HRS (ns)	0

## Sheet: Table S8
Table S8. Differential abundance analysis of bacterial genera between HRS and IRS rhizosphere soils.
Genus	Wilcoxon_P	ANOVA_P	FDR	Effect_Size	Log2_FC	IRS	HRS	SD_IRS	SD_HRS	Median_IRS	Median_HRS
Nocardioides	0.00361051	0.0111251	0.00361051	-0.797166	-2.0347	0.762921	0.077008	0.765949	0.0349467	0.358045	0.0726236
Erythrobacter	0.0172155	0.0867203	0.0172155	0.518773	0.932664	0.0417352	0.240975	0.0194803	0.347184	0.0441822	0.0918116
Zavarzinella	0.0211339	0.0288757	0.0211339	0.729459	1.8066	0.0495964	0.214713	0.0523829	0.213531	0.0350853	0.129686
Rhodanobacter	0.0257481	0.0088143	0.0257481	-0.789558	-1.89913	0.309592	0.0550612	0.273889	0.00994292	0.273559	0.0575683
Steroidobacter	0.031209	0.0524622	0.031209	-0.661665	-1.28484	1.48773	0.787426	0.939759	0.504408	1.34491	0.455031
Pelagerythrobacter	0.031209	0.0110615	0.031209	0.769676	1.98927	0.0319872	0.307905	0.0151155	0.307773	0.0366553	0.159147
Chitinophaga	0.0376353	0.0125277	0.0376353	-0.915197	-3.3164	1.0799	0.0704503	1.15077	0.0204716	0.77379	0.0656199
Gemmata	0.0376353	0.0337207	0.0376353	0.632659	1.3369	0.0672165	0.168365	0.065093	0.122988	0.0481335	0.131032
Pseudomonas	0.0451546	0.0416763	0.0451546	0.695825	1.58827	0.83986	2.0595	0.687573	1.61863	0.592035	1.94637

## Sheet: Table S9
Table S9. Differential abundance analysis of fungal genera between HRS and IRS rhizosphere soils.
Genus	Wilcoxon_P	ANOVA_P	FDR	Effect_Size	Log2_FC	Mean_Stage3	Mean_Stage4	SD_Stage3	SD_Stage4	Median_Stage3	Median_Stage4
Piromyces	0.00356016	0.007825	0.00356016	0.840534	2.61575	1.10743	5.04614	1.87989	3.71466	0.680272	4.26594
Ophiocordyceps	0.00888805	0.00841623	0.00888805	-0.740111	-1.66512	1.39348	0.154585	1.30454	0.228352	1.30575	0.33935
Monosporascus	0.011299	0.00713499	0.011299	0.57706	1.12648	0.60655	1.61492	0.559425	0.889692	0.570959	1.34998
Rhizoclosmatium	0.0122799	0.00930712	0.0122799	0.770854	2.08181	0.39758	1.6844	0.500493	1.30487	0.433839	1.89329
Diversispora	0.0133068	0.00780871	0.0133068	0.508649	0.951374	0.239894	0.710859	0.205947	0.453041	0.403226	0.820647
Panaeolus	0.014719	0.0114105	0.014719	0.921571	3.143	0.0112613	0.969099	0.0356112	1.07461	0.112613	1.43585
Serendipita	0.0184873	0.0787371	0.0184873	0.684755	1.39415	0.290929	0.816596	0.670116	0.588523	0.257693	0.817439
Batrachochytrium	0.0319518	0.0842673	0.0319518	0.691873	1.54912	0.488247	1.5803	0.85555	1.68503	0.42343	1.37421
Annulohypoxylon	0.0365848	0.0485278	0.0365848	-0.688132	-1.39633	0.911082	0.0621399	1.26109	0.138012	0.996255	0.310699
Pyronema	0.0403315	0.0346783	0.0403315	-0.665565	-1.21831	0.807874	0.044843	1.04651	0.141806	1.34086	0.44843

## Sheet: Table S10
Table S10. Differential abundance analysis of viral genera between HRS and IRS rhizosphere soils.
Genus	Wilcoxon_P	ANOVA_P	FDR	Effect_Size	Log2_FC	Mean_Stage3	Mean_Stage4	SD_Stage3	SD_Stage4	Median_Stage3	Median_Stage4
Samistivirus	0.00170625	0.000484967	0.00170625	0.675289	1.50489	0.165794	0.568655	0.0816382	0.28865	0.172222	0.530385
Bracovirus	0.00232003	0.0167221	0.00232003	-0.892487	-2.9365	0.579158	0.0140134	0.677093	0.0254547	0.421793	0.045348
Lightbulbvirus	0.00457111	0.00681226	0.00457111	0.899871	3.07756	0.390846	1.86131	0.578678	1.40762	0.150906	1.50712
Pepyhexavirus	0.00458639	0.00721756	0.00458639	-0.900547	-3.23914	0.799473	0.129813	0.687717	0.12597	0.751935	0.0747821
Rimavirus	0.00579536	0.00752969	0.00579536	-0.875166	-2.83593	1.28228	0.183133	1.14323	0.16435	1.00195	0.125077
Karimacvirus	0.0091085	0.0116455	0.0091085	0.544589	0.988209	0.165908	0.359406	0.108151	0.189214	0.150424	0.330304
Bendigovirus	0.0186608	0.0167622	0.0186608	0.703464	1.57814	0.156723	0.637275	0.233087	0.527168	0.111111	0.374697
Bingvirus	0.0246433	0.00613569	0.0246433	-0.85831	-2.63253	0.592754	0.0889038	0.505478	0.0900455	0.760032	0.107689
Paundecimvirus	0.0342262	0.0069239	0.0342262	0.845079	2.34564	0.0637278	0.314068	0.03969	0.256684	0.0551065	0.355707
Fipvunavirus	0.0384088	0.0820715	0.0384088	0.655729	1.37092	0.0821397	0.560086	0.197095	0.796673	0.0780739	0.22678
Scapunavirus	0.0443481	0.0182676	0.0443481	-0.812984	-2.2085	1.2656	0.272585	1.16016	0.343047	1.26298	0.236197
Gilsonvirus	0.0451546	0.237881	0.0451546	0.732142	1.79775	0.530132	1.01858	0.747811	1.02048	0.177338	0.66206

[truncated: 7 more sheets: Table S11, Table S12, Table S13, Table S14, Table S15, Table S16, Table S17]
